# Supplementary material for: Metabolic regulation of misfolded protein import into mitochondria
Source: eLife. 2024 Jun 20;12:RP87518. doi: 10.7554/eLife.87518 (PMC11189628; doi:10.7554/eLife.87518)
Supplement: Figure 3—figure supplement 1—source data 2. [file elife-87518-fig3-figsupp1-data2.zip]

Archive with 5 entries (4 files):
- Figure 3-Figure Supplement 1-Source Data 2/Labeled blots.tif
- Figure 3-Figure Supplement 1-Source Data 2/anti-Flag.tif
- Figure 3-Figure Supplement 1-Source Data 2/anti-HA.tif
- Figure 3-Figure Supplement 1-Source Data 2/anti-Pgk1.tif
- Figure 3-Figure Supplement 1-Source Data 2/
